# Supplementary material for: Evolution of the patella and patelloid in marsupial mammals
Source: PeerJ. 2020 Aug 19;8:e9760. doi: 10.7717/peerj.9760 (PMC7443095; doi:10.7717/peerj.9760)
Supplement: Data S1 — Nexus file used in Mesquite software to analyse patellar state data; includes branch lengths used. Opens in typical text viewer software. [file peerj-08-9760-s002.nex]

#NEXUS
[written Thu Jul 16 10:32:25 BST 2020 by Mesquite  version 3.6 (build 917) at LTHSML42503/192.168.0.10]

BEGIN TAXA;
	TITLE Taxa;
	DIMENSIONS NTAX=102;
	TAXLABELS
		Rhyncholestes_raphanurus Caenolestes_fuliginosus Caluromys_philander Caluromys_lanatus Didelphis_albiventris Didelphis_marsupialis Didelphis_virginiana Lutreolina_crassicaudata Chironectes_minimus Metachirus_nudicaudatus Thylacinus_cynocephalus Myrmecobius_fasciatus Antechinus_swainsonii Phascogale_tapoatafa Dasycercus_cristicauda Dasyurus_hallucatus Dasyurus_viverrinus Dasyurus_maculatus Sarcophilus_harrisii Isoodon_obesulus Isoodon_auratus Perameles_gunnii Perameles_nasuta Perameles_bougainville Macrotis_lagotis Notoryctes_caurinus Notoryctes_typhlops Phascolarctos_cinereus Lasiorhinus_latifrons Vombatus_ursinus Potorous_tridactylus Bettongia_lesueur Bettongia_penicillata Aepyprymnus_rufescens Macropus_rufogriseus Macropus_agilis Macropus_eugenii Macropus_robustus Macropus_rufus Macropus_giganteus Macropus_fuliginosus Wallabia_bicolor Setonix_brachyurus Dendrolagus_goodfellowi Dendrolagus_dorianus Dendrolagus_inustus Petrogale_inornata Petrogale_penicillata Petrogale_persephone Petrogale_concinna Onychogalea_fraenata Thylogale_billardierii Thylogale_stigmatica Dorcopsis_veterum Hypsiprymnodon_moschatus Burramys_parvus Trichosurus_vulpecula Spilocuscus_maculatus Tarsipes_rostratus Dactylopsila_trivirgata Petaurus_australis Petaurus_norfolcensis Petaurus_breviceps Petauroides_volans Hemibelideus_lemuroides Pseudocheirus_peregrinus Distoechurus_pennatus Acrobates_pygmaeus Dromiciops_gliroides Artiodictis Boryhyaena Prothylacinus Lycopsis Callistoe Sipalocyon Herpetotherium Pucadelphys Maylestes Asiatherium Sinodelphys Juramaia Eomaia Asioryctes Asioryctheria Bemalambda Coryphodon Titanoides Pantolambdidae Onychodectes Stylinodon Cimolesta Zalambdalestes VIncelestes Henkelotherium 'Crown_eutheria' Ambolestes Psittacotherium Ukhaatherium Sminthopsis_crassicaudata Macropus_dorsalis Dorcopsis_muelleri_ Macrotis_leucura 
	;

END;


BEGIN CHARACTERS;
	TITLE  Character_Matrix;
	DIMENSIONS  NCHAR=1;
	FORMAT DATATYPE = STANDARD RESPECTCASE GAP = - MISSING = ? SYMBOLS = "  0 1 2";
	MATRIX
	Rhyncholestes_raphanurus   2
	Caenolestes_fuliginosus    2
	Caluromys_philander        1
	Caluromys_lanatus          1
	Didelphis_albiventris      1
	Didelphis_marsupialis      1
	Didelphis_virginiana       {1 2}
	Lutreolina_crassicaudata   1
	Chironectes_minimus        1
	Metachirus_nudicaudatus    {0 1}
	Thylacinus_cynocephalus    1
	Myrmecobius_fasciatus      1
	Antechinus_swainsonii      1
	Phascogale_tapoatafa       1
	Dasycercus_cristicauda     1
	Dasyurus_hallucatus        1
	Dasyurus_viverrinus        1
	Dasyurus_maculatus         1
	Sarcophilus_harrisii       {0 1}
	Isoodon_obesulus           2
	Isoodon_auratus            2
	Perameles_gunnii           2
	Perameles_nasuta           2
	Perameles_bougainville     2
	Macrotis_lagotis           2
	Notoryctes_caurinus        2
	Notoryctes_typhlops        2
	Phascolarctos_cinereus     {0 1}
	Lasiorhinus_latifrons      {0 1}
	Vombatus_ursinus           {0 1}
	Potorous_tridactylus       1
	Bettongia_lesueur          1
	Bettongia_penicillata      1
	Aepyprymnus_rufescens      1
	Macropus_rufogriseus       {1 2}
	Macropus_agilis            1
	Macropus_eugenii           1
	Macropus_robustus          1
	Macropus_rufus             {1 2}
	Macropus_giganteus         1
	Macropus_fuliginosus       1
	Wallabia_bicolor           1
	Setonix_brachyurus         {1 2}
	Dendrolagus_goodfellowi    1
	Dendrolagus_dorianus       1
	Dendrolagus_inustus        1
	Petrogale_inornata         1
	Petrogale_penicillata      1
	Petrogale_persephone       1
	Petrogale_concinna         1
	Onychogalea_fraenata       1
	Thylogale_billardierii     1
	Thylogale_stigmatica       1
	Dorcopsis_veterum          1
	Hypsiprymnodon_moschatus   1
	Burramys_parvus            1
	Trichosurus_vulpecula      1
	Spilocuscus_maculatus      1
	Tarsipes_rostratus         {1 2}
	Dactylopsila_trivirgata    1
	Petaurus_australis         1
	Petaurus_norfolcensis      1
	Petaurus_breviceps         1
	Petauroides_volans         1
	Hemibelideus_lemuroides    1
	Pseudocheirus_peregrinus   1
	Distoechurus_pennatus      1
	Acrobates_pygmaeus         1
	Dromiciops_gliroides       0
	Artiodictis                2
	Boryhyaena                 ?
	Prothylacinus              2
	Lycopsis                   ?
	Callistoe                  2
	Sipalocyon                 2
	Herpetotherium             0
	Pucadelphys                0
	Maylestes                  0
	Asiatherium                0
	Sinodelphys                0
	Juramaia                   ?
	Eomaia                     2
	Asioryctes                 ?
	Asioryctheria              2
	Bemalambda                 2
	Coryphodon                 2
	Titanoides                 2
	Pantolambdidae             2
	Onychodectes               2
	Stylinodon                 2
	Cimolesta                  2
	Zalambdalestes             2
	VIncelestes                0
	Henkelotherium             0
	'Crown_eutheria'           2
	Ambolestes                 2
	Psittacotherium            2
	Ukhaatherium               2
	Sminthopsis_crassicaudata  1
	Macropus_dorsalis          1
	Dorcopsis_muelleri_        1
	Macrotis_leucura           2

;

END;
BEGIN TREES;
	Title Imported_trees;
	ID 01612dfd4d9f3;
	LINK Taxa = Taxa;
	TRANSLATE
[0] 		1 Rhyncholestes_raphanurus,
[1] 		2 Caenolestes_fuliginosus,
[2] 		3 Caluromys_philander,
[3] 		4 Caluromys_lanatus,
[4] 		5 Didelphis_albiventris,
[5] 		6 Didelphis_marsupialis,
[6] 		7 Didelphis_virginiana,
[7] 		8 Lutreolina_crassicaudata,
[8] 		9 Chironectes_minimus,
[9] 		10 Metachirus_nudicaudatus,
[10] 		11 Thylacinus_cynocephalus,
[11] 		12 Myrmecobius_fasciatus,
[12] 		13 Antechinus_swainsonii,
[13] 		14 Phascogale_tapoatafa,
[14] 		15 Dasycercus_cristicauda,
[15] 		16 Dasyurus_hallucatus,
[16] 		17 Dasyurus_viverrinus,
[17] 		18 Dasyurus_maculatus,
[18] 		19 Sarcophilus_harrisii,
[19] 		20 Isoodon_obesulus,
[20] 		21 Isoodon_auratus,
[21] 		22 Perameles_gunnii,
[22] 		23 Perameles_nasuta,
[23] 		24 Perameles_bougainville,
[24] 		25 Macrotis_lagotis,
[25] 		26 Notoryctes_caurinus,
[26] 		27 Notoryctes_typhlops,
[27] 		28 Phascolarctos_cinereus,
[28] 		29 Lasiorhinus_latifrons,
[29] 		30 Vombatus_ursinus,
[30] 		31 Potorous_tridactylus,
[31] 		32 Bettongia_lesueur,
[32] 		33 Bettongia_penicillata,
[33] 		34 Aepyprymnus_rufescens,
[34] 		35 Macropus_rufogriseus,
[35] 		36 Macropus_agilis,
[36] 		37 Macropus_eugenii,
[37] 		38 Macropus_robustus,
[38] 		39 Macropus_rufus,
[39] 		40 Macropus_giganteus,
[40] 		41 Macropus_fuliginosus,
[41] 		42 Wallabia_bicolor,
[42] 		43 Setonix_brachyurus,
[43] 		44 Dendrolagus_goodfellowi,
[44] 		45 Dendrolagus_dorianus,
[45] 		46 Dendrolagus_inustus,
[46] 		47 Petrogale_inornata,
[47] 		48 Petrogale_penicillata,
[48] 		49 Petrogale_persephone,
[49] 		50 Petrogale_concinna,
[50] 		51 Onychogalea_fraenata,
[51] 		52 Thylogale_billardierii,
[52] 		53 Thylogale_stigmatica,
[53] 		54 Dorcopsis_veterum,
[54] 		55 Hypsiprymnodon_moschatus,
[55] 		56 Burramys_parvus,
[56] 		57 Trichosurus_vulpecula,
[57] 		58 Spilocuscus_maculatus,
[58] 		59 Tarsipes_rostratus,
[59] 		60 Dactylopsila_trivirgata,
[60] 		61 Petaurus_australis,
[61] 		62 Petaurus_norfolcensis,
[62] 		63 Petaurus_breviceps,
[63] 		64 Petauroides_volans,
[64] 		65 Hemibelideus_lemuroides,
[65] 		66 Pseudocheirus_peregrinus,
[66] 		67 Distoechurus_pennatus,
[67] 		68 Acrobates_pygmaeus,
[68] 		69 Dromiciops_gliroides,
[69] 		70 Artiodictis,
[70] 		71 Boryhyaena,
[71] 		72 Prothylacinus,
[72] 		73 Lycopsis,
[73] 		74 Callistoe,
[74] 		75 Sipalocyon,
[75] 		76 Herpetotherium,
[76] 		77 Pucadelphys,
[77] 		78 Maylestes,
[78] 		79 Asiatherium,
[79] 		80 Sinodelphys,
[80] 		81 Juramaia,
[81] 		82 Eomaia,
[82] 		83 Asioryctes,
[83] 		84 Asioryctheria,
[84] 		85 Bemalambda,
[85] 		86 Coryphodon,
[86] 		87 Titanoides,
[87] 		88 Pantolambdidae,
[88] 		89 Onychodectes,
[89] 		90 Stylinodon,
[90] 		91 Cimolesta,
[91] 		92 Zalambdalestes,
[92] 		93 VIncelestes,
[93] 		94 Henkelotherium,
[94] 		95 'Crown_eutheria',
[95] 		96 Ambolestes,
[96] 		97 Psittacotherium,
[97] 		98 Ukhaatherium,
[98] 		99 Sminthopsis_crassicaudata,
[99] 		100 Macropus_dorsalis,
[100] 		101 Dorcopsis_muelleri_,
[101] 		102 Macrotis_leucura;
	TREE 'Imported tree 1++' = (((1:22.44389,2:22.44389):51.76344,((3:3.84222333,4:3.84222333):29.87601567,(((((5:7.0727525,6:7.0727525):0.52755,7:7.6003025):3.9996975,8:11.6):0.083558,9:11.683558):5.44254914,10:17.12610714):16.59213186):40.489091):7.30134481,(((((11:39.94706667,(12:36.55766375,((13:12.36,14:12.36):4.71365857,(15:11.81486333,((16:6.425,(17:5.67801667,18:5.67801667):0.74698333):0.695,19:7.12):4.6948633300000004):5.25879524):19.484005179999997):3.38940292):17.2309897,(((20:1.89640667,21:1.89640667):6.5346819,((22:4.59646667,23:4.59646667):3.42293333,24:8.019400000000001):0.41168857):16.76891143,25:25.2):31.97805636):1.04644545,(26:7.59333333,27:7.59333333):50.63116848):3.40450818,((28:35.009725,(29:11.5,30:11.5):23.509725):13.93526577,((((((31:18.974285709999997,((32:6.30666667,33:6.306666669999999):7.29933333,34:13.606):5.36828571):4.96517813,((((((35:7.720000000000001,(((36:3.48333333,37:3.48333333):3.32422,(38:4.3375,39:4.3375):2.47005333):0.50744667,(40:1.9725,41:1.9725):5.3425):0.405):0.0000000001,42:7.72):1.11,43:8.83):0.24,(((44:3.83669333,45:3.8366933299999997):4.663306670000001,46:8.5):0.5700000000000001,(((47:4.35333334,48:4.35333333):2.44666666,49:6.8):0.52,50:7.32):1.75):0.000000001):1.79336667,(51:9.6575,(52:7.825,53:7.825):1.8325):1.20586667):0.66666667,54:11.53003333):12.40943052):6.43887692,55:30.37834077):17.2172259,56:47.59556667):0.0000001,(57:23.67511667,58:23.67511667):23.92045):0.66887333,((59:40.00204286,((60:22.93995167,(61:14.755,(62:3.614,63:3.614):11.141000000000002):8.18495167):9.97614833,((64:10.9,65:10.9):12.1,66:23):9.9161):7.08594286):1.01271339,(67:20.71,68:20.71):20.30475625):7.24968375):0.68055077):12.68401923):0.61452941,69:62.24353941):19.2651354);

END;


END;

END;
BEGIN ASSUMPTIONS;
	TYPESET * UNTITLED   =  unord:  1;

END;

BEGIN MESQUITECHARMODELS;
	ProbModelSet * UNTITLED   =  'Mk1 (est.)':  1;
END;

Begin MESQUITE;
		MESQUITESCRIPTVERSION 2;
		TITLE AUTO;
		tell ProjectCoordinator;
		timeSaved 1594891945193;
		getEmployee #mesquite.minimal.ManageTaxa.ManageTaxa;
		tell It;
			setID 0 5654699767720727635;
		endTell;
		getEmployee #mesquite.charMatrices.ManageCharacters.ManageCharacters;
		tell It;
			setID 0 4042136134808772975;
			mqVersion 360;
			checksumv 0 3 1650985582 null  getNumChars 1 numChars 1 getNumTaxa 102 numTaxa 102   short true   bits 2305843009213693959   states 7   sumSquaresStatesOnly 901.0 sumSquares -6.917529027641082E19 longCompressibleToShort false usingShortMatrix true   NumFiles 1 NumMatrices 1;
			mqVersion;
		endTell;
		getWindow;
		tell It;
			suppress;
			setResourcesState false false 100;
			setPopoutState 300;
			setExplanationSize 0;
			setAnnotationSize 0;
			setFontIncAnnot 0;
			setFontIncExp 0;
			setSize 1540 776;
			setLocation -9 0;
			setFont SanSerif;
			setFontSize 10;
			getToolPalette;
			tell It;
			endTell;
			desuppress;
		endTell;
		getEmployee  #mesquite.trees.BasicTreeWindowCoord.BasicTreeWindowCoord;
		tell It;
			makeTreeWindow #5654699767720727635  #mesquite.trees.BasicTreeWindowMaker.BasicTreeWindowMaker;
			tell It;
				suppressEPCResponse;
				setTreeSource  #mesquite.trees.StoredTrees.StoredTrees;
				tell It;
					setTreeBlock 1;
					setTreeBlockID 01612dfd4d9f3;
					toggleUseWeights off;
				endTell;
				setAssignedID 1516.1517234694784.934222018455811348;
				getTreeWindow;
				tell It;
					setExplanationSize 30;
					setAnnotationSize 20;
					setFontIncAnnot 0;
					setFontIncExp 0;
					setSize 1440 704;
					setLocation -9 0;
					setFont SanSerif;
					setFontSize 10;
					getToolPalette;
					tell It;
						setTool mesquite.trees.BasicTreeWindowMaker.BasicTreeWindow.arrow;
					endTell;
					setActive;
					getTreeDrawCoordinator #mesquite.trees.BasicTreeDrawCoordinator.BasicTreeDrawCoordinator;
				tell It;
					suppress;
					setTreeDrawer  #mesquite.trees.SquareLineTree.SquareLineTree;
					tell It;
						setNodeLocs #mesquite.trees.NodeLocsStandard.NodeLocsStandard;
						tell It;
							branchLengthsToggle off;
							toggleScale on;
							toggleBroadScale off;
							toggleCenter on;
							toggleEven on;
							setFixedTaxonDistance 0;
						endTell;
						setEdgeWidth 4;
						showEdgeLines on;
						orientUp;
					endTell;
					setBackground White;
					setBranchColor Black;
					showNodeNumbers off;
					showBranchColors off;
					labelBranchLengths off;
					centerBrLenLabels on;
					showBrLensUnspecified on;
					showBrLenLabelsOnTerminals on;
					setBrLenLabelColor 0 0 255;
					setNumBrLenDecimals 6;
					setSelectedTaxonHighlightMode 1;
					desuppress;
					getEmployee #mesquite.trees.BasicDrawTaxonNames.BasicDrawTaxonNames;
					tell It;
						setFontSize 14;
						setColor Black;
						setTaxonNameStyler  #mesquite.trees.ColorTaxonByAssigned.ColorTaxonByAssigned;
						toggleShadePartition off;
						toggleShowFootnotes on;
						toggleNodeLabels on;
						toggleCenterNodeNames off;
						toggleShowNames on;
						namesAngle ?;
					endTell;
				endTell;
					setTreeNumber 1;
					setTree '((((((((95:95,92:26):3,91:29):14,84:43):55,(82:38.5,81:3.5):3.5):4,(80:10,96:5):38):4,((((((((((((((((((((((39:4.3375,38:4.3375):2.47005333,(100:5.14544,(37:3.48333333,36:3.48333333):1.66211):1.66211):0.50744667,(41:1.9725,40:1.9725):5.3425):0.405,35:7.720000000000001):0.0000000001,42:7.72):1.11,43:8.83):0.24,((((48:4.35333333,47:4.35333334):2.44666666,49:6.8):0.52,50:7.32):1.75,((45:3.8366933299999997,44:3.83669333):4.663306670000001,46:8.5):0.5700000000000001):0.000000001):1.79336667,((53:7.825,52:7.825):1.8325,51:9.6575):1.20586667):0.66666667,(101:5.765016665,54:5.765016665):5.765016665):12.40943052,(((33:6.306666669999999,32:6.30666667):7.29933333,34:13.606):5.36828571,31:18.974285709999997):4.96517813):6.43887692,55:30.37834077):17.2172259,56:47.59556667):0.0000001,(58:23.67511667,57:23.67511667):23.92045):0.66887333,((((((63:3.614,62:3.614):11.141000000000002,61:14.755):8.18495167,60:22.93995167):9.97614833,((65:10.9,64:10.9):12.1,66:23):9.9161):7.08594286,59:40.00204286):1.01271339,(68:20.71,67:20.71):20.30475625):7.24968375):0.68055077,((30:11.5,29:11.5):23.509725,28:35.009725):13.93526577):12.68401923,((((((((((18:5.67801667,17:5.67801667):0.74698333,16:6.425):0.695,19:7.12):4.6948633300000004,15:11.81486333):5.25879524,(14:12.36,13:12.36):4.71365857):9.742002589999998,99:26.8156612):9.742002589999998,12:36.55766375):3.38940292,11:39.94706667):17.2309897,((((23:4.59646667,22:4.59646667):3.42293333,24:8.019400000000001):0.41168857,(21:1.89640667,20:1.89640667):6.5346819):16.76891143,(102:12.6,25:12.6):12.6):31.97805636):1.04644545,(27:7.59333333,26:7.59333333):50.63116848):3.40450818):0.61452941,69:62.24353941):19.2651354,(((((((6:7.0727525,5:7.0727525):0.52755,7:7.6003025):3.9996975,8:11.6):0.083558,9:11.683558):5.44254914,10:17.12610714):16.59213186,(4:3.84222333,3:3.84222333):29.87601567):40.489091,(2:22.44389,1:22.44389):51.76344):7.30134481):11.5,(((((71:5,70:9):24,72:29):0.5,73:36):0.5,74:12.5):0.5,75:31):47):3,76:1):2,(78:8,77:8):29):2,79:30):75):14,93:60):3.5,94:37.5):10;';
					setDrawingSizeMode 1;
					toggleLegendFloat off;
					toggleTextOnTree off;
					getInfoPanel;
					tell It;
						btspOpen true;
						apOpen true;
					endTell;
					toggleInfoPanel on;
					togglePrintName off;
					showWindow;
					newAssistant  #mesquite.ancstates.TraceCharacterHistory.TraceCharacterHistory;
				tell It;
					suspend ;
					setDisplayMode  #mesquite.ancstates.ShadeStatesOnTree.ShadeStatesOnTree;
					tell It;
						toggleLabels off;
						togglePredictions off;
						toggleGray off;
					endTell;
					setHistorySource  #mesquite.ancstates.RecAncestralStates.RecAncestralStates;
					tell It;
						getCharacterSource  #mesquite.charMatrices.CharSrcCoordObed.CharSrcCoordObed;
						tell It;
							setCharacterSource #mesquite.charMatrices.StoredCharacters.StoredCharacters;
							tell It;
								setDataSet #4042136134808772975;
							endTell;
						endTell;
						setMethod  #mesquite.parsimony.ParsAncestralStates.ParsAncestralStates;
						tell It;
							setModelSource  #mesquite.parsimony.CurrentParsModels.CurrentParsModels;
							toggleMPRsMode off;
						endTell;
						toggleShowSelectedOnly off;
					endTell;
					setCharacter 1;
					setMapping 1;
					toggleShowLegend on;
					setColorMode 0;
					toggleWeights on;
					setInitialOffsetX 194;
					setInitialOffsetY 91;
					setLegendWidth 142;
					setLegendHeight 180;
					resume ;
				endTell;
				endTell;
				desuppressEPCResponse;
				getEmployee #mesquite.trees.ColorBranches.ColorBranches;
				tell It;
					setColor Red;
					removeColor off;
				endTell;
				getEmployee #mesquite.ornamental.BranchNotes.BranchNotes;
				tell It;
					setAlwaysOn off;
				endTell;
				getEmployee #mesquite.ornamental.ColorTreeByPartition.ColorTreeByPartition;
				tell It;
					colorByPartition off;
				endTell;
				getEmployee #mesquite.ornamental.DrawTreeAssocDoubles.DrawTreeAssocDoubles;
				tell It;
					setOn on;
					toggleShow consensusFrequency;
					toggleShow posteriorProbability;
					toggleShow bootstrapFrequency;
					toggleShow consensusFrequency;
					toggleShow posteriorProbability;
					toggleShow bootstrapFrequency;
					setDigits 4;
					setThreshold ?;
					writeAsPercentage off;
					toggleCentred off;
					toggleHorizontal on;
					toggleWhiteEdges on;
					toggleShowOnTerminals on;
					setFontSize 10;
					setOffset 0  0;
				endTell;
				getEmployee #mesquite.ornamental.DrawTreeAssocStrings.DrawTreeAssocStrings;
				tell It;
					setOn on;
					toggleCentred on;
					toggleHorizontal on;
					setFontSize 10;
					setOffset 0  0;
					toggleShowOnTerminals on;
				endTell;
				getEmployee #mesquite.trees.TreeInfoValues.TreeInfoValues;
				tell It;
					panelOpen false;
				endTell;
			endTell;
		endTell;
		getEmployee  #mesquite.charMatrices.BasicDataWindowCoord.BasicDataWindowCoord;
		tell It;
			showDataWindow #4042136134808772975 #mesquite.charMatrices.BasicDataWindowMaker.BasicDataWindowMaker;
			tell It;
				getWindow;
				tell It;
					setExplanationSize 30;
					setAnnotationSize 20;
					setFontIncAnnot 0;
					setFontIncExp 0;
					setSize 1440 704;
					setLocation -9 0;
					setFont SanSerif;
					setFontSize 10;
					getToolPalette;
					tell It;
						setTool mesquite.charMatrices.BasicDataWindowMaker.BasicDataWindow.ibeam;
					endTell;
					setTool mesquite.charMatrices.BasicDataWindowMaker.BasicDataWindow.ibeam;
					colorCells  #mesquite.charMatrices.NoColor.NoColor;
					colorRowNames  #mesquite.charMatrices.TaxonGroupColor.TaxonGroupColor;
					colorColumnNames  #mesquite.charMatrices.CharGroupColor.CharGroupColor;
					colorText  #mesquite.charMatrices.NoColor.NoColor;
					setBackground White;
					toggleShowNames on;
					toggleShowTaxonNames on;
					toggleTight off;
					toggleThinRows off;
					toggleShowChanges on;
					toggleSeparateLines off;
					toggleShowStates on;
					toggleAutoWCharNames on;
					toggleAutoTaxonNames off;
					toggleShowDefaultCharNames off;
					toggleConstrainCW on;
					toggleBirdsEye off;
					toggleShowPaleGrid off;
					toggleShowPaleCellColors off;
					toggleShowPaleExcluded off;
					togglePaleInapplicable on;
					togglePaleMissing off;
					toggleShowBoldCellText off;
					toggleAllowAutosize on;
					toggleColorsPanel off;
					toggleDiagonal on;
					setDiagonalHeight 80;
					toggleLinkedScrolling on;
					toggleScrollLinkedTables off;
				endTell;
				showWindow;
				getWindow;
				tell It;
					forceAutosize;
				endTell;
				getEmployee #mesquite.charMatrices.AlterData.AlterData;
				tell It;
					toggleBySubmenus off;
				endTell;
				getEmployee #mesquite.charMatrices.ColorByState.ColorByState;
				tell It;
					setStateLimit 9;
					toggleUniformMaximum on;
				endTell;
				getEmployee #mesquite.charMatrices.ColorCells.ColorCells;
				tell It;
					setColor Red;
					removeColor off;
				endTell;
				getEmployee #mesquite.categ.StateNamesStrip.StateNamesStrip;
				tell It;
					showStrip off;
				endTell;
				getEmployee #mesquite.charMatrices.AnnotPanel.AnnotPanel;
				tell It;
					togglePanel off;
				endTell;
				getEmployee #mesquite.charMatrices.CharReferenceStrip.CharReferenceStrip;
				tell It;
					showStrip off;
				endTell;
				getEmployee #mesquite.charMatrices.QuickKeySelector.QuickKeySelector;
				tell It;
					autotabOff;
				endTell;
				getEmployee #mesquite.charMatrices.SelSummaryStrip.SelSummaryStrip;
				tell It;
					showStrip off;
				endTell;
				getEmployee #mesquite.categ.SmallStateNamesEditor.SmallStateNamesEditor;
				tell It;
					panelOpen true;
				endTell;
			endTell;
		endTell;
		endTell;
end;
